# Supplementary material for: Spatio-Temporal Detection of the Thiomonas Population and the Thiomonas Arsenite Oxidase Involved in Natural Arsenite Attenuation Processes in the Carnoulès Acid Mine Drainage
Source: Front Cell Dev Biol. 2016 Feb 1;4:3. doi: 10.3389/fcell.2016.00003 (PMC4734075; doi:10.3389/fcell.2016.00003)
Supplement: Supplementary Table 1 — Peptides used in this study and their measured transitions, retention times, and optimized collision energies. [file Table1.XLSX]

## Sheet: Peptide Transition List
Supplementary Table 1: peptides used in this study and their measured transitions, retention times, and optimized collision energies.
Protein Name	Peptide Name	Peptide Modified Sequence	Labelling	Precursor Mz	Precursor Charge	Collision Energy	Product Mz	Product Charge	Fragment Ion	Best Retention Time
AioA	Peptide1	AC[+57]VVNQGLSSTR	Light	646.32	2	22.3	961.51	1	y9	26.8+/-5.21
						22.3	862.44	1	y8	26.8+/-5.21
						22.3	748.39	1	y7	26.8+/-5.21
			Heavy	651.33	2	22.3	971.51	1	y9	26.99+/-5.05
						22.3	872.45	1	y8	26.99+/-5.05
						22.3	758.40	1	y7	26.99+/-5.05
	Peptide2	IQIFPAK	Light	408.75	2	15.2	575.36	1	y5	47.31+/-0.45
						15.2	462.27	1	y4	47.31+/-0.45
						15.2	315.20	1	y3	47.31+/-0.45
						15.2	242.15	1	b2	47.31+/-0.45
			Heavy	412.76	2	15.2	583.37	1	y5	47.24+/-0.28
						15.2	470.29	1	y4	47.24+/-0.28
						15.2	323.22	1	y3	47.24+/-0.28
						15.2	242.15	1	b2	47.24+/-0.28
	Peptide3	DFIANHTEGFDAAVK	Light	817.89	2	27.4	1188.56	1	y11	52.17+/-0.77
						27.4	937.46	1	y9	52.17+/-0.77
						27.4	707.37	1	y7	52.17+/-0.77
						27.4	388.26	1	y4	52.17+/-0.77
						27.4	1247.53	1	b11	52.17+/-0.77
			Heavy	821.90	2	27.4	1196.58	1	y11	52.1+/-0.64
						27.4	945.48	1	y9	52.1+/-0.64
						27.4	715.39	1	y7	52.1+/-0.64
						27.4	396.27	1	y4	52.1+/-0.64
						27.4	1247.53	1	b11	52.1+/-0.64
	Peptide4	DFIANHTEGFEAAVK	Light	824.90	2	27.7	951.48	1	y9	54.36+/-0.4
						27.7	850.43	1	y8	54.36+/-0.4
						27.7	721.39	1	y7	54.36+/-0.4
						27.7	767.39	2	y14	54.36+/-0.4
						27.7	1261.55	1	b11	54.36+/-0.4
			Heavy	828.91	2	27.7	959.49	1	y9	54.31+/-0.33
						27.7	858.44	1	y8	54.31+/-0.33
						27.7	729.40	1	y7	54.31+/-0.33
						27.7	771.40	2	y14	54.31+/-0.33
						27.7	1261.55	1	b11	54.31+/-0.33
	Peptide5	FWINNGR	Light	453.73	2	16.5	759.39	1	y6	44.29+/-0.69
						16.5	573.31	1	y5	44.29+/-0.69
						16.5	460.23	1	y4	44.29+/-0.69
						16.5	334.16	1	b2	44.29+/-0.69
						16.5	447.24	1	b3	44.29+/-0.69
			Heavy	458.74	2	16.5	769.40	1	y6	44.2+/-0.62
						16.5	583.32	1	y5	44.2+/-0.62
						16.5	470.23	1	y4	44.2+/-0.62
						16.5	334.16	1	b2	44.2+/-0.62
						16.5	447.24	1	b3	44.2+/-0.62
	Peptide6	YPAADFPIPR	Light	573.80	2	20.1	815.44	1	y7	58.42+/-0.54
						20.1	744.40	1	y6	58.42+/-0.54
						20.1	629.38	1	y5	58.42+/-0.54
			Heavy	578.80	2	20.1	825.45	1	y7	58.42+/-0.29
						20.1	754.41	1	y6	58.42+/-0.29
						20.1	639.39	1	y5	58.42+/-0.29
	Peptide7	YPASSVPIPR	Light	543.80	2	19.2	826.48	1	y8	42.5+/-0.52
						19.2	755.44	1	y7	42.5+/-0.52
						19.2	668.41	1	y6	42.5+/-0.52
						19.2	581.38	1	y5	42.5+/-0.52
			Heavy	548.80	2	19.2	836.49	1	y8	42.48+/-0.37
						19.2	765.45	1	y7	42.48+/-0.37
						19.2	678.42	1	y6	42.48+/-0.37
						19.2	591.39	1	y5	42.48+/-0.37
	Peptide8	DFIAQHTEGFEAAVK	Light	831.91	2	27.9	1088.54	1	y10	56.43+/-0.83
						27.9	951.48	1	y9	56.43+/-0.83
						27.9	721.39	1	y7	56.43+/-0.83
						27.9	774.40	2	y14	56.43+/-0.83
						27.9	942.43	1	b8	56.43+/-0.83
			Heavy	835.92	2	27.9	1096.55	1	y10	56.38+/-0.61
						27.9	959.49	1	y9	56.38+/-0.61
						27.9	729.40	1	y7	56.38+/-0.61
						27.9	778.40	2	y14	56.38+/-0.61
						27.9	942.43	1	b8	56.38+/-0.61
	Peptide9	IQVFPAK	Light	401.74	2	15	689.40	1	y6	39.14+/-0.8
						15	561.34	1	y5	39.14+/-0.8
						15	462.27	1	y4	39.14+/-0.8
						15	315.20	1	y3	39.14+/-0.8
						15	242.15	1	b2	39.14+/-0.8
			Heavy	405.75	2	15	697.41	1	y6	38.91+/-0.49
						15	569.35	1	y5	38.91+/-0.49
						15	470.29	1	y4	38.91+/-0.49
						15	323.22	1	y3	38.91+/-0.49
						15	242.15	1	b2	38.91+/-0.49
	Peptide10	ITGVPVAQIK	Light	513.32	2	18.3	811.50	1	y8	44.37+/-0.47
						18.3	655.41	1	y6	44.37+/-0.47
						18.3	215.14	1	b2	44.37+/-0.47
						18.3	272.16	1	b3	44.37+/-0.47
						18.3	371.23	1	b4	44.37+/-0.47
			Heavy	517.33	2	18.3	819.52	1	y8	44.27+/-0.37
						18.3	663.43	1	y6	44.27+/-0.37
						18.3	215.14	1	b2	44.27+/-0.37
						18.3	272.16	1	b3	44.27+/-0.37
						18.3	371.23	1	b4	44.27+/-0.37
	Peptide11	LIFTGIQTPTVR	Light	673.40	2	23.1	871.50	1	y8	66.32+/-0.38
						23.1	814.48	1	y7	66.32+/-0.38
						23.1	701.39	1	y6	66.32+/-0.38
						23.1	573.34	1	y5	66.32+/-0.38
						23.1	472.29	1	y4	66.32+/-0.38
			Heavy	678.40	2	23.1	881.51	1	y8	66.24+/-0.24
						23.1	824.49	1	y7	66.24+/-0.24
						23.1	711.40	1	y6	66.24+/-0.24
						23.1	583.34	1	y5	66.24+/-0.24
						23.1	482.30	1	y4	66.24+/-0.24
AioB	Peptide12	AVAVTGLIYGR	Light	560.33	2	19.7	949.55	1	y9	60.61+/-3.8
						19.7	779.44	1	y7	60.61+/-3.8
						19.7	678.39	1	y6	60.61+/-3.8
						19.7	508.29	1	y4	60.61+/-3.8
			Heavy	565.33	2	19.7	959.55	1	y9	60.52+/-3.7
						19.7	789.45	1	y7	60.52+/-3.7
						19.7	688.40	1	y6	60.52+/-3.7
						19.7	518.30	1	y4	60.52+/-3.7
RpoA	Peptide13	SETELLK	Light	410.23	2	15.2	603.37	1	y5	26.88+/-0.42
						15.2	502.32	1	y4	26.88+/-0.42
						15.2	373.28	1	y3	26.88+/-0.42
						15.2	217.08	1	b2	26.88+/-0.42
			Heavy	414.23	2	15.2	611.39	1	y5	26.82+/-0.37
						15.2	510.33	1	y4	26.82+/-0.37
						15.2	381.30	1	y3	26.82+/-0.37
						15.2	217.08	1	b2	26.82+/-0.37
	Peptide14	SIGHIVLDASFSPVR	Light	799.44	2	26.9	1203.67	1	y11	65.81+/-0.94
						26.9	1090.59	1	y10	65.81+/-0.94
						26.9	991.52	1	y9	65.81+/-0.94
			Heavy	804.44	2	26.9	1213.68	1	y11	65.73+/-0.76
						26.9	1100.60	1	y10	65.73+/-0.76
						26.9	1001.53	1	y9	65.73+/-0.76
	Peptide15	SIQVEALGPLR	Light	591.85	2	20.7	626.40	1	y6	57.33+/-2.08
						20.7	555.36	1	y5	57.33+/-2.08
						20.7	442.28	1	y4	57.33+/-2.08
						20.7	385.26	1	y3	57.33+/-2.08
						20.7	741.41	1	b7	57.33+/-2.08
			Heavy	596.85	2	20.7	636.41	1	y6	57.52+/-2.37
						20.7	565.37	1	y5	57.52+/-2.37
						20.7	452.29	1	y4	57.52+/-2.37
						20.7	395.26	1	y3	57.52+/-2.37
						20.7	741.41	1	b7	57.52+/-2.37
	Peptide16	SIQVESLGHNR	Light	413.89	3	18	483.24	1	y4	29.03+/-1.36
						18	520.27	2	y9	29.03+/-1.36
						18	456.24	2	y8	29.03+/-1.36
			Heavy	417.22	3	18	493.25	1	y4	28.93+/-0.84
						18	525.27	2	y9	28.93+/-0.84
						18	461.24	2	y8	28.93+/-0.84
