# Supplementary material for: Spatio-Temporal Detection of the Thiomonas Population and the Thiomonas Arsenite Oxidase Involved in Natural Arsenite Attenuation Processes in the Carnoulès Acid Mine Drainage
Source: Front Cell Dev Biol. 2016 Feb 1;4:3. doi: 10.3389/fcell.2016.00003 (PMC4734075; doi:10.3389/fcell.2016.00003)
Supplement: Supplementary Table 2 — Peptides designed to detect AioA/B and RpoA of Thiomonas strains. Theoretical presence of the peptides indicated by a "X" was supposed based on the genomic data. [file Table2.XLSX]

## Sheet: Feuil1
Supplementary Table 2: Peptides designed to detect AioA/B and RpoA of Thiomonas strains. Theoretical presence of the peptides indicated by a "X" was supposed based on the genomic data.
			Thiomonas strain comments
			N°CDS (THI_NNNNNN, Tint_NNNNNN, THICBXvy_NNNNNN or Carn2_NNNNNN)
			Comments
Targeted protein	peptide number	Sequence	3AS (THI_NNNN)	K12 (Tint_NNNN)	CB1 (THICB1v2_NNNNNN)		CB2 (THICB2v3_NNNNNN)		CB3 (THICB3v2_NNNNNN)					CB6 (THICB6v2_NNNNNN)		Carn2 (Carn2_NNNN)
AioA			3162	3061	170111	180040/180041	760086	390007	200001	250020	320043	500001	550053	250044	280030/280031	821	1330	1469
						frameshift			fragment						frameshift
	1	ACVVNQGLSSTR	X	-	X	-	X	-	-	X	-	X	X	X	-	X	X	X
	2	IQIFPAK	-	-	-	-	-	-	-	-	-	-	-	-	-	X	-	-
	3	DFIANHTEGFDAAVK	-	-	-	-	-	-	-	-	-	-	-	-	-	-	-	X
	4	DFIANHTEGFEAAVK	-	-	-	-	-	-	-	-	-	-	-	-	-	X	X	-
	5	FWINNGR	X	X	X	-	X	-	X	X	-	-	X	X	-	X	X	X
	6	YPAADFPIPR	X	-	X	-	X	-	X	X	-	-	X	X	-	X	X	X
	7	YPASSVPIPR	-	X	-	-	-	-	-	-	-	-	-	-	-	-	-	-
	8	DFIAQHTEGFEAAVK	(X)	X	(X)	X	(X)	X	(X)	(X)	X	-	(X)	(X)	X	-	-	-
	9	IQVFPAK	X	X	X	-	X	-	X	X	-	-	X	X	-	-	X	X
	10	ITGVPVAQIK	X	-	X	-	X	-	X	X	-	-	X	X	-	X	X	X
	11	LIFTGIQTPTVR	X	-	X	-	X	-	-	X	-	-	X	X	-	X	X	X
AioB			3163	3062	170112	180042	760087	390006		250021	320042	500002	550054	250045	280032	820	1331	1468
	12	AVAVTGLIYGR	X	(-)	X	(-)	X	(-)		X	(-)	X	X	X	(-)	X	X	X
RpoA			3012	2610	50459		470042		320551					10035		807
	13	SETELLK	X	X	X		X		X					X		X
	14	SIGHIVLDASFSPVR	X	X	X		X		X					X		-
	15	SIQVEALGPLR	-	-	-		-		-					-		X
	16	SIQVESLGHNR	X	X	X		X		X					X		-
(-) no K or R upstream the sequence, (X) K or R within the peptide sequence
