# Supplementary material for: Spatio-Temporal Detection of the Thiomonas Population and the Thiomonas Arsenite Oxidase Involved in Natural Arsenite Attenuation Processes in the Carnoulès Acid Mine Drainage
Source: Front Cell Dev Biol. 2016 Feb 1;4:3. doi: 10.3389/fcell.2016.00003 (PMC4734075; doi:10.3389/fcell.2016.00003)
Supplement: Supplementary Table 6 — Detection of AioA, AioB, and RpoA in Thiomonas after growth in m126 medium in the presence or in the absence of As(III). [file Table6.XLSX]

## Sheet: Feuil1
Supplementary Table 6: Detection of AioA, AioB and RpoA in Thiomonas after growth in m126 medium in the presence or in the absence of As(III)
Strains		CB1				CB2				CB3				CB6
		Ratio LightHeavy		Fold Change	adjusted p-value	Ratio LightHeavy		Fold Change	adjusted p-value	Ratio LightHeavy		Fold Change	adjusted p-value	Ratio LightHeavy		Fold Change	adjusted p-value
Growth conditions	Target protein	without As(III)	with As(III)			without As(III)	with As(III)			without As(III)	with As(III)			without As(III)	with As(III)
Peptide1	AioA	1.16	1.35	5	0	0.89	1.35	60	0	0.92	1.36	58	0	0.98	1.52	52	0
Peptide5		0.98	1.19	6	0	0.61	1.04	38	0	ND	ND	NQ	NQ	0.81	1.08	9	0
Peptide6		0.89	1.08	9	0	0.60	1.05	148	0	ND	0.95	NQ	NQ	0.77	1.05	17	0
Peptide9		1.00	1.14	4	0	0.76	1.06	20	0	ND	0.74	NQ	NQ	0.91	1.05	5	0
Peptide10		1.18	1.35	7	0	0.91	1.27	81	0	0.83	1.16	53	0	1.07	1.29	12	0
Peptide11		NQ	NQ	NQ	NQ	1.04	1.41	87	0	1	1.38	51	0	1.15	1.51	19	0
Peptide12	AioB	NQ	ND (2/3)	NQ	NQ	ND	ND	NQ	NQ	ND	ND	NQ	NQ	0.92	0.72	-5	0
Peptide13	RpoA	1.03	0.67	0	0	1.00	1.10	2.3	0.009	0.83	0.94	-5	0	1.14	0.75	0	0
NQ: Not quantified
ND: Not detected
